# Supplementary material for: DRB1, DRB2 and DRB4 Are Required for an Appropriate miRNA-Mediated Molecular Response to Osmotic Stress in Arabidopsis thaliana
Source: Int J Mol Sci. 2024 Nov 22;25(23):12562. doi: 10.3390/ijms252312562 (PMC11641234; doi:10.3390/ijms252312562)
Supplement: Supplementary file 1 [file ijms-25-12562-s001.zip]

Archive with 1 entries (1 files):
- ijms-3295658-supplementary.pdf
